# Supplementary material for: Monoallelically expressed noncoding RNAs form nucleolar territories on NOR-containing chromosomes and regulate rRNA expression
Source: eLife. 2024 Jan 19;13:e80684. doi: 10.7554/eLife.80684 (PMC10852677; doi:10.7554/eLife.80684)
Supplement: Figure 3—figure supplement 1—source data 1. [file elife-80684-fig3-figsupp1-data1.zip]

Archive with 1 entries (1 files):
- Figure 3- figure supplement 1-Source Data 1/Figure3-figure supplement 1-Source Data1.xlsx
