# Supplementary material for: Monoallelically expressed noncoding RNAs form nucleolar territories on NOR-containing chromosomes and regulate rRNA expression
Source: eLife. 2024 Jan 19;13:e80684. doi: 10.7554/eLife.80684 (PMC10852677; doi:10.7554/eLife.80684)
Supplement: Figure 3—figure supplement 1—source data 1. [file elife-80684-fig3-figsupp1-data1.zip › Figure 3- figure supplement 1-Source Data 1/Figure3-figure supplement 1-Source Data1.xlsx]

## Sheet: Fig S3f
SNUL-2 associate w / Chr.13			Associating	Not associating	Total	association rate	average	sd
		B1	179	12	197	90.9	90.6	1.47309
		B2	114	8	124	91.9
		B3	89	10	100	89
