# Supplementary material for: Monoallelically expressed noncoding RNAs form nucleolar territories on NOR-containing chromosomes and regulate rRNA expression
Source: eLife. 2024 Jan 19;13:e80684. doi: 10.7554/eLife.80684 (PMC10852677; doi:10.7554/eLife.80684)
Supplement: Figure 5—figure supplement 2—source data 1. [file elife-80684-fig5-figsupp2-data1.zip]

Archive with 4 entries (4 files):
- Figure 5-figure supplement 2-Source Data 1/Figure 5-figure supplement2B_Northern bolt original file.tif
- Figure 5-figure supplement 2-Source Data 1/Figure 5-figure supplement2B_Northern bolt with labels.docx
- Figure 5-figure supplement 2-Source Data 1/Figure 5-figure supplement2C_Northern bolt original file.tiff
- Figure 5-figure supplement 2-Source Data 1/Figure 5-figure supplement2C_Northern bolt with labels.docx
